# Supplementary material for: Multiple chromosomal rearrangements in a hybrid zone between Littorina saxatilis ecotypes
Source: Mol Ecol. 2019 Feb 25;28(6):1375–93. doi: 10.1111/mec.14972 (PMC6518922; doi:10.1111/mec.14972)
Supplement: Supplementary file 8 [file MEC-28-1375-s008.xlsx]

## Sheet: Suppl. Table1
Table S1. Median and mean observed heterozygosity for each LD cluster and each PCA group for the inversion and collinear regions of each LGC. The significance (p-value) of the Wilcoxon sum-rank tests for the difference in Hobs between regions within and outside LGCs (inv vs col), as well as between each homokaryotype group (homo) and heterokaryotypes (hetero) for the inverted regions is shown. Si…
LD Cluster	Group	# inds	# SNPs	Median	Mean	inv vs col	homo vs hetero	Group (homo vs hetero)
LGC1.1
	Group1_inv	206	1595	0.2875	0.252	2.2e-16	2.2e-16	1 vs 2
	Group1_col	206	3679	0.3447	0.3411
	Group2_inv	126	1595	0.5182	0.5614	2.2e-16
	Group2_col	126	3679	0.3577	0.3577
	Group3_inv	35	1593	0	0.073	2.2e-16	2.2e-16	3 vs 2
	Group3_col	35	3679	0.3667	0.36
LGC1.2
	Group1_inv	205	478	0.331	0.286	4.29e-06	2.2e-16	1 vs 2
	Group1_col	205	3679	0.3448	0.3451
	Group2_inv	137	478	0.451	0.499	2.2e-16
	Group2_col	137	3679	0.35338	0.35104
	Group3_inv	25	466	0	0.087	2.2e-16	2.2e-16	3 vs 2
	Group3_col	25	3679	0.3333	0.3453
LGC2.1
	Group1_inv	111	315	0.108	0.18	2.2e-16	2.2e-16	1 vs 2
	Group1_col	111	4023	0.34862	0.34504
	Group2_inv	155	315	0.514	0.561	2.2e-16
	Group2_col	155	4023	0.3709	0.3579
	Group3_inv	101	315	0.01	0.203	2.2e-16	2.2e-16	3 vs 2
	Group3_col	101	4023	0.3762	0.3602
LGC4.1
	Group1_inv	187	1131	0.3067	0.2668	2.2e-16	2.2e-16	1 vs 2
	Group1_col	187	2129	0.3476	0.3428
	Group2_inv	144	1131	0.4931	0.5374	2.2e-16
	Group2_col	144	2129	0.375	0.36359
	Group3_inv	37	1131	0	0.1344	2.2e-16	2.2e-16	3 vs 2
	Group3_col	37	2129	0.3548	0.3516
LGC6.1**
	Group1_inv	107	167	0.0189	0.1585	2.2e-16	2.2e-16	1 vs 2
	Group1_col	107	2003	0.3551	0.3371
	Group2_inv	112	167	0.5893	0.5756	2.2e-16
	Group2_col	112	2003	0.35165	0.35394
	Group3_inv	149	167	0.3231	0.2428	3.412e-07	2.2e-16	3 vs 2
	Group3_col	149	2003	0.358108	0.353672
LGC6.2
	Group1_inv	15	469	0.5	0.4954	3.091e-13	2.2e-16	1 vs 4
	Group1_col	15	2003	0.3571	0.3643		2.2e-16	1 vs 6
	Group2_inv	17	469	0	0.1101	2.2e-16
	Group2_col	17	2003	0.3529	0.3637
	Group3_inv	27	469	0.3846	0.4296	NS	2.2e-16	3 vs 4
	Group3_col	27	2003	0.3462	0.3406		2.2e-16	3 vs 2
	Group4_inv	64	469	0	0.1264	2.2e-16
	Group4_col	64	2003	0.3438	0.3285
	Group5_inv	96	469	0.4091	0.4131	0.004136	1.073e-14	5 vs 6
	Group5_col	96	2003	0.35417	0.35255		2.2e-16	5 vs 2
	Group6_inv	149	469	0.2886	0.2447	2.2e-16
	Group6_col	149		0.358108	0.353672
LGC7.1
	Group1_inv	201	237	0.3383	0.2979	NS	2.2e-16	1 vs 2
	Group1_col	201	1941	0.32836	0.33551
	Group2_inv	135	237	0.4222	0.4748	1.424e-05
	Group2_col	135	1941	0.35556	0.3525
	Group3_inv	32	237	0	0.0759	2.2e-16	1.924e-08	3 vs 2
	Group3_col	32	1941	0.3448	0.3536
LGC7.2
	Group1_inv	231	252	0.3137	0.296	0.03643	3.071e-09	1 vs 2
	Group1_col	231	1941	0.34071	0.34064
	Group2_inv	118	252	0.4134	0.4491	1.341e-07
	Group2_col	118	1941	0.35043	0.34758
	Group3_inv	19	252	0	0.1571	2.2e-16	2.2e-16	3 vs 2
	Group3_col	19	1941	0.3684	0.3502
LGC9.1
	Group1_inv	184	1183	0.3129	0.2746	2.2e-16	2.2e-16	1 vs 2
	Group1_col	184	1236	0.3533	0.3507
	Group2_inv	145	1183	0.4539	0.4874	2.2e-16
	Group2_col	145	1236	0.3586	0.3596
	Group3_inv	39	1183	0	0.1108	2.2e-16	2.2e-16	3 vs 2
	Group3_col	39	1236	0.3333	0.3188
LGC10.1
	Group1_inv	215	659	0.3131	0.295	0.00318	2.2e-16	1 vs 2
	Group1_col	215	1521	0.34066	0.33535
	Group2_inv	131	659	0.44	0.4866	2.2e-16
	Group2_col	131	1521	0.35772	0.3546
	Group3_inv	21	659	0	0.0928	2.2e-16	2.2e-16	3 vs 2
	Group3_col	21	1521	0.35	0.3563
LGC11.1
	Group1_inv	234	1468	0.2982	0.2711	2.2e-16	2.2e-16	1 vs 2
	Group1_col	234	753	0.3648	0.3506
	Group2_inv	118	1468	0.4615	0.5042	2.2e-16
	Group2_col	118	753	0.3761	0.3616
	Group3_inv	16	1468	0	0.07796	2.2e-16	2.2e-16	3 vs 2
	Group3_col	16	753	0.2667	0.2794
LGC12.1
	Group1_inv	303	428	0.3472	0.3359	0.01467	NS	1 vs 2
	Group1_col	303	983	0.35789	0.35865
	Group2_inv	56	428	0.3395	0.4082	8.588e-05
	Group2_col	56	983	0.30612	0.32306
	Group3_inv	9	428	0	0.0373	2.2e-16	2.2e-16	3 vs 2
	Group3_col	9	983	0.1111	0.1939
LGC12.2
	Group1_inv	146	778	0.3904	0.3583	0.01361	0.01688	1 vs 2
	Group1_col	146	983	0.3529	0.3602
	Group2_inv	178	778	0.37151	0.41836	1.6e-09
	Group2_col	178	983	0.33146	0.34418
	Group3_inv	44	778	0	0.08836	2.2e-16	2.2e-16	3 vs 2
	Group3_col	44	983	0.3409	0.3337
LGC14.1**
	Group1_inv	83	414	0.2024	0.2073	3.28e-08	2.2e-16	1 vs 2
	Group1_col	83	72	0.3735	0.3431
	Group2_inv	112	414	0.45713	0.48305	1.339e-09
	Group2_col	112	72	0.2972	0.3284
	Group3_inv	172	414	0.36115	0.29865	NS	2.2e-16	3 vs 2
	Group3_col	172	72	0.3382	0.3285
LGC14.2
	Group1_inv	65	797	0.129	0.2051	2.294e-08
	Group1_col	65	72	0.3566	0.3406
	Group2_inv	3	797	0	0.1034	2.2e-16
	Group2_col	3	72	0.3333	0.3657
	Group3_inv	66	797	0.4921	0.516	7.227e-05	2.2e-16	3 vs 4
	Group3_col	66	72	0.3388	0.3349		2.2e-16	3 vs 2
	Group4_inv	172	797	0.1871	0.2079	8.031e-07
	Group4_col	172	72	0.3382	0.3285
	Group5_inv	15	797	0.3333	0.4166	NS	2.2e-16	5 vs 1
	Group5_col	15	72	0.3333	0.3502		2.2e-16	5 vs 2
	Group6_inv	46	797	0.5	0.478	1.427e-06	2.2e-16	6 vs 4
	Group6_col	46	72	0.3095	0.3191		2.2e-16	6 vs 1
LGC14.3
	Group1_inv	20	464	0.1	0.1514	1.462e-13	2.2e-16	1 vs 2
	Group1_col	20	72	0.3246	0.3055
	Group2_inv	98	464	0.42187	0.42649	0.0006843
	Group2_col	98	72	0.3316	0.3456
	Group3_inv	249	464	0.3758	0.3386	NS	7.583e-11	3 vs 2
	Group3_col	249	72	0.3305	0.3283
LGC17.1
	Group1_inv	29	354	0	0.0677	2.2e-16	2.2e-16	1 vs 2
	Group1_col	29	1305	0.3333	0.325
	Group2_inv	53	354	0.5491	0.5463	2.2e-16
	Group2_col	53	1305	0.3396	0.3228
	Group3_inv	286	354	0.3077	0.2513	1.157e-13	2.2e-16	3 vs 2
	Group3_col	286	1305	0.36364	0.3542
NS, Non-significant
# inds, Number of individuals analyzed for each category
# SNPs, Number of SNPs analyzed for each category
**Values refer to the first part of the LD cluster, non overlapping with the other LGC from the same LG

## Sheet: Suppl. Table2
Table S2. Median and mean nucleotide diversity (π) for each LD cluster and two PCA groups (homokaryotypes) for the inversion (inv) and outside (col) the inverted regions. The significance (p-value) of the Wilcoxon sum-rank tests for the difference in π between inverted and collinear (inv vs col) for each homokaryotype, as well as between each homokaryotype group (homo) and heterokaryotypes (heter…
LD Cluster	Group	# inds	# fragments	Median	Mean	inv vs col	inv vs. inv	col vs. col (group)
LGC1.1
	Group1_inv	206	167	0.00406	0.00578	0.00085	2.2e-16
	Group1_col	206	431	0.005738	0.006679			NS
	Group3_inv	35	167	0	0.00147	2.2e-16
	Group3_col	35	431	0.005713	0.0067
LGC1.2
	Group1_inv	205	44	0.0058	0.0061	NS	2.504e-09
	Group1_col	205	431	0.005729	0.006722			NS
	Group3_inv	25	44	0	0.0017	2.863e-16
	Group3_col	25	431	0.0057999	0.0067373
LGC2.1
	Group1_inv	111	31	0.0031	0.0032	1.552e-06	NS
	Group1_col	111	466	0.0058888	0.0069532			NS
	Group3_inv	101	31	0.0035	0.0036	1.841e-05
	Group3_col	101	466	0.005966	0.006892
LGC4.1
	Group1_inv	187	125	0.00406	0.00589	0.02889	0.02889
	Group1_col	187	218	0.005774	0.006655			NS
	Group3_inv	37	125	0.00048	0.00289	2.2e-16
	Group3_col	37	218	0.0054123	0.0066283
LGC6.1**
	Group1_inv	17	14	0.00409	0.0044	0.01208	NS
	Group1_col	17	227	0.0054918	0.0066829			NS
	Group3_inv	64	14	0.00414	0.00522	NS
	Group3_col	64	227	0.0058889	0.0068617
LGC6.2
	Group2_inv	17	42	0	0.00293	2.588e-10	NS
	Group2_col	17	227	0.0063725	0.0070422			NS (2 vs 4)
	Group4_inv	64	42	0.00045	0.00264	1.432e-09	3.129e-05
	Group4_col	64	227	0.0054154	0.0064861			NS (2 vs 6)
	Group6_inv	149	42	0.00576	0.0061	NS	3.772e-05
	Group6_col	149	227	0.0058889	0.0068617			NS (4 vs 6)
LGC7.1
	Group1_inv	201	21	0.00417	0.00657	NS	3.236e-06
	Group1_col	201	233	0.006287	0.007475			NS
	Group3_inv	32	21	0	0.00116	5.669e-15
	Group3_col	32	233	0.0064781	0.0076167
LGC7.2
	Group1_inv	231	33	0.00467	0.00607	NS	0.001684
	Group1_col	231	233	0.006502	0.007541			NS
	Group3_inv	19	33	0	0.00217	1.195e-07
	Group3_col	19	233	0.006449	0.007618
LGC9.1
	Group1_inv	184	158	0.004947	0.006193	0.006304	2.2e-16
	Group1_col	184	139	0.006681	0.007746			NS
	Group3_inv	39	158	0	0.002447	2.2e-16
	Group3_col	39	139	0.006224	0.007528
LGC10.1
	Group1_inv	215	58	0.00615	0.00691	NS	1.457e-09
	Group1_col	215	156	0.006672	0.007337			NS
	Group3_inv	21	58	0	0.00213	1.134e-15
	Group3_col	21	156	0.0068304	0.0074582
LGC11.1
	Group1_inv	234	149	0.005732	0.007192	NS	2.2e-16
	Group1_col	234	84	0.0067	0.00768			NS
	Group3_inv	16	149	0	0.002034	2.2e-16
	Group3_col	16	84	0.00582	0.00703
LGC12.1
	Group1_inv	303	51	0.00445	0.00649	NS	1.54e-15
	Group1_col	303	142	0.0047993	0.0060159			4.725e-11
	Group3_inv	9	51	0	0.00082	7.895e-06
	Group3_col	9	142	0.002451	0.003165
LGC12.2
	Group1_inv	146	98	0.00607	0.00715	NS	2.2e-16
	Group1_col	146	142	0.00551	0.006384			0.007992
	Group3_inv	44	98	0	0.00162	2.2e-16
	Group3_col	44	142	0.003934	0.005398
LGC14.1**
	Group1_inv	83	32	0.0034235	0.003569	0.01526	0.004891
	Group1_col	83	5	0.004192	0.008244
	Group3_inv	172	32	0.003296	0.0042648	NS		NS
	Group3_col	172	5	0.004077	0.007236
LGC14.2
	Group1_inv	65	99	0.003474	0.003825	0.01798	5.451e-10
	Group1_col	64	5	0.00831	0.00707			NS (1 vs 2)
	Group2_inv	3	99	0	0.001616	8.431e-05	NS
	Group2_col	3	5	0.005	0.00522			NS (1 vs 4)
	Group4_inv	172	99	0.003375	0.004005	NS	1.532e-12
	Group4_col	172	5	0.00724	0.00664			NS (2 vs 4)
LGC14.3
	Group1_inv	20	54	0.0026656	0.0039158	0.02891	0.0002899
	Group1_col	20	5	0.00812	0.00696			NS
	Group3_inv	249	5	0.0046524	0.0063194	NS
	Group3_col	249	54	0.00792	0.00684
LGC17.1
	Group1_inv	29	41	0	0.00157	2.202e-13	4.318e-07
	Group1_col	29	157	0.005026	0.006211			NS
	Group3_inv	286	41	0.0047	0.00597	NS
	Group3_col	286	157	0.005784	0.006729
NS, Non-significant
**Values refer to the first part of the LD cluster, non overlapping with the other LGC from the same LG
# fragments, Number of DNA fragments (~120bp) analyzed
# inds, Number of individuals analyzed for each category

## Sheet: Suppl. Table 3
Table S3. Median and mean dXY within the inverted regions (inv) of homokaryotypes, as well as outside these regions (col) for each LGC. The significance (p-value) of the Wilcoxon sum-rank tests for the differences in dXY is shown, with the significant tests after Bonferroni correction presented in bold.
LD Cluster	Test groups	Region	# inds	# fragments	Median	Mean	col vs inv
LGC1.1	group 1 vs 3	inv	206 vs 35	167	0.01088	0.01337	2.2e-16
		col		431	0.005971	0.006749
LGC1.2	group 1 vs 3	inv	205 vs 25	45	0.0119	0.0128	8.446e-08
		col		432	0.005751	0.006723
LGC2.1	group 1 vs 3	inv	111 vs 101	31	0.0081	0.0092	0.01991
		col		466	0.006241	0.007125
LGC4.1	group 1 vs 3	inv	187 vs 37	125	0.00871	0.01155	1.651e-09
		col		218	0.005894	0.006757
LGC6.1**	group 1 vs 3	inv	107 vs 149	14	0.00991	0.01235	0.02349
		col		227	0.006042	0.007075
LGC6.2	group 2 vs 4	inv	17 vs 64	42	0.00809	0.0113	NS
		col		227	0.006055	0.007015
LGC6.2	group 2 vs 6	inv	17 vs 149	42	0.00796	0.01208	0.002816
		col		227	0.006141	0.006994
LGC6.2	group 4 vs 6	inv	64 vs 149	42	0.01177	0.01407	1.45e-06
		col		227	0.006084	0.007097
LGC7.1	group 1 vs 3	inv	201 vs 32	21	0.00862	0.01012	0.01152
		col		233	0.006367	0.00766
LGC7.2	group 1 vs 3	inv	231 vs 19	33	0.00804	0.00929	NS
		col		233	0.006438	0.007633
LGC9.1	group 1 vs 3	inv	184 vs 39	158	0.00726046	0.00970099	0.02161
		col		139	0.00669084	0.00769415
LGC10.1	group 1 vs 3	inv	215 vs 21	58	0.01001	0.01148	0.000101
		col		156	0.006703	0.007419
LGC11.1	group 1 vs 3	inv	234 vs 16	149	0.0103935	0.0123911	8.263e-06
		col		84	0.00669165	0.00768261
LGC12.1	group 1 vs 3	inv	303 vs 9	51	0.00586	0.00747	NS
		col		142	0.0045683	0.0057644
LGC12.2	group 1 vs 3	inv	146 vs 44	98	0.00704	0.00809	0.001422
		col		142	0.004832	0.006125
LGC14.1**	group 1 vs 3	inv	83 vs 172	32	0.009162	0.008986	NS
		col		5	0.008278	0.007036
LGC14.2¶	group 1 vs 2	inv	65 vs 3	89	0.00757649	0.00789481	NS
		col		5	0.00793793	0.00688943
LGC14.2¶	group 2 vs 4	inv	3 vs 172	89	0.00830945	0.0100157	NS
		col		5	0.00595154	0.00674482
LGC14.2¶	group 1 vs 4	inv	65 vs 172	99	0.006681	0.008895	NS
		col		5	0.00829	0.007
LGC14.3	group 1 vs 3	inv	20 vs 249	54	0.0058938	0.0079027	NS
		col		5	0.00834	0.00703
LGC17.1	group 1 vs 3	inv	29 vs 286	41	0.00834	0.01055	0.00953
		col		157	0.005821	0.006898
NS, Non-significant
**Values refer to the first part of the LD cluster, non overlapping with the other LGC from the same LG
# fragments, Number of DNA fragments (~120bp) analyzed
# inds, Number of individuals analyzed for each category

## Sheet: Suppl. Table4
Table S4. Numbers of recombination events detected among the offspring genotyped in the Wave families, for each LD cluster, including single and double crossover events (or gene conversion events). Female- and male-informative markers were analysed separately and subsequently summed. Genotyping of the parents for each inversion (RR, RA or AA) was based on their genotypic information after a PCA. …
		Within LD cluster	Outside LD clusters	Within LD cluster	Outside LD clusters	Within LD cluster	Outside LD clusters
LGC1.1		AA	AA	AR	AR	RR	RR
	Genotypes/offspring	-	-	4,145/21	8,584//21	2,405/49	28,311/49
	Rec. events	-	-	0	10	5(0/0)	19
LGC1.2		AA	AA	AR	AR	RR	RR
	Genotypes/offspring	-	-	1,017/21	8,584//21	857/61	23,207/61
	Rec. events	-	-	0	10	5(5/5)	22
LGC2.1		AA	AA	AR	AR	RR	RR
	Genotypes/offspring	1,368/61	26,777/61	2,466/21	9,872/21	-	-
	Rec. events	3(1/1)*	34	0	11	-	-
LGC4.1		AA	AA	AR	AR	RR	RR
	Genotypes/offspring	-	-	-	-	5,083/82	19,621/82
	Rec. events	-	-	-	-	7(0/0)	34
LGC6.1**		AA	AA	AR	AR	RR	RR
	Genotypes/offspring	1,177/82	16,416/82	-	-	-	-
	Rec. events	3	25	-	-	-	-
LGC6.2¶		A1A1	A1A1	A1A2†	A1A2†	A2A2	A2A2
	Genotypes/offspring	1,091/74	15,081/74	769/8	1,335/8	-	-
	Rec. events	5(8/8)#*	21	0*	4	-	-
LGC7.1		AA	AA	AR	AR	RR	RR
	Genotypes/offspring	-	-	-	-	3,921/82	21,049/82
	Rec. events	-	-	-	-	5(3/3)	21
LGC7.2¶¶		AA or RR	AA or RR	AR	AR	AA or RR	AA or RR
	Genotypes/offspring	-	-	-	-	315/33	8,829/33
	Rec. events	-	-	-	-	6(6/6)	6
LGC9.1		AA	AA	AR	AR	RR	RR
	Genotypes/offspring	2,698/41	4,297/41	-	-	6,516/50	6,755/50
	Rec. events	2(0/0)	11	-	-	3(3/3)	20
LGC10.1		AA	AA	AR	AR	RR	RR
	Genotypes/offspring	-	-	-	-	3,759/82	11,568/82
	Rec. events	-	-	-	-	11(7/7)	19
LGC11.1##		AA	AA	AR	AR	RR	RR
	Genotypes/offspring	-	-	-	-	8,190/91	4,200/91
	Rec. events	-	-	-	-	26(0/0)*	23
LGC12.1		AA	AA	AR	AR	RR	RR
	Genotypes/offspring	-	-	2,214/12	2,783/12	5,276/70	16,983/70
	Rec. events	-	-	0	0	10(10/10)	9
LGC12.2		AA	AA	AR	AR	RR	RR
	Genotypes/offspring	4,377/74	18,793/74	-	-	-	-
	Rec. events	27(27/27)	14	-	-	-	-
LGC14.1**		AA	AA	AR	AR	RR	RR
	Genotypes/offspring	3,140/82	434/74	-	-	-	-
	Rec. events	9	0	-	-	-	-
LGC14.2¶		AA	AA	AR	AR	RR	RR
	Genotypes/offspring	5,792/82	434/74	-	-	-	-
	Rec. events	17(29/30)#*	0	-	-	-	-
LGC17.1		AA	AA	AR	AR	RR	RR
	Genotypes/offspring	1,413/41	6,044/41	3,872/41	6,986/41	-	-
	Rec. events	1(0/0)	12	0	21	-	-
Total
	Genotypes/offspring	21,056/537	88276/521	14,483/124	38,144/124	36,322/600	140,523/600
	Rec. events	67(65/66)	117	0	56	78(34/34)	173
*Some recombination events in more than one family suggest that the boundary might be slightly different (nearest coordinate) from the one inferred with Ldna. This was taken into account when counting the number of recombination events
**Values refer to the first part of the LD cluster, non overlapping with the other LGC from the same LG
¶Values refer to the region overlapping with the other LGC from the same LG
¶¶ The homozygotes for the two arrangements could not be distinguished
# Number of offspring haplotypes supporting AA refers to the two LGCs within each LG
## Excluding the last (small) collinear region, which showed too complex patterns to allow an objective interpretation
†Heterokaryotype between two alternative arrangements

## Sheet: Suppl. Table5
Table S5. Cline-fitting parameter values for each inversion, including centre, width (log), crab and wave frequencies (logit). 2.5% and 97.5% confidence intervals, as well as deltaAIC for a clinal vs a non-clinal model, % deviance explained by the cline model and deltaAIC comparing the cline model with a model in which the end with the more extreme frequency is set at 0 or 1 (or both ends are fix…
	LGC1.1	LGC1.2	LGC2.1	LGC4.1	LGC6.1 **	LGC6.2 group4	LGC6.2 group2	LGC6.2 group6	LGC7.1	LGC7.2	LGC9.1	LG10.1	LGC11.1	LGC12.1	LGC12.2	LGC14.1**	LGC14.2 Group1	LGC14.2 Group2	LGC14.2 Group4	LGC14.3	LGC17.1
Center	86.844	-	88.9072	88.4297	88.7344	90.0079	-	88.7901	87.7175	-	84.7499	99.2486	129.07	85.2619	93.683	90.5836	90.5836	93.1564	93.5419	93.6818	91.484
0.025	85.5066	-	87.2692	86.4046	87.0552	88.4946	-	87.1475	85.037	-	-	94.0956	-	-	93.3343	87.0839	87.0839	-	91.0541	85.0931	88.6892
0.975	85.5066	-	-	92.4551	90.8119	91.5236	-	90.7408	91.3228	-	-	104.664	-	-	93.9231	94.4804	94.4804	-	96.1112	108.568	93.567
log(width)	1.49857	-	1.23725	2.00009	2.57599	1.94587	-	2.57494	2.03594	-	-3.06382	2.65468	0.49556	-5.064	-5.82	3.64784	3.64784	1.36871	3.20169	3.52844	2.00732
0.025	0.158719	-	-	-1.36923	2.02806	1.44679	-	2.07416	0.207036	-	-	0.868385	-	-	-	3.2721	3.2721	-	2.91026	2.00955	1.24997
0.975	2.71625	-	-25.6736	2.98897	3.04889	2.31723	-	3.00625	3.56391	-	-	3.68749	-	-	-	2.29777	3.99063	-	3.43842	4.29989	2.45893
logit(crab frequency)	-0.51732	-	0.50273	-0.3874	1.34874	-5.97371	-	1.34806	-0.53031	-	-1.17751	-0.89961	-1.2533	-6.04738	-0.16401	2.29777	2.29777	-1.71683	-5.25363	2.49745	6.01721
0.025	-0.718738	-	0.3075	-0.585408	1.10859	-9.26095	-	1.108	-0.737176	-	-	-1.09456	-	-8.91272	-0.336749	1.78596	1.78596	-	-8.04001	2.06998	4.53197
0.975	-0.318749	-	0.656847	-0.190881	1.60403	-4.49041	-	1.60288	-0.32839	-	-	-0.698179	-	-4.57059	-0.000327866	3.18175	3.18175	-	-3.9362	3.25949	9.39072
logit(wave frequency)	-2.83187	-	-1.87572	-2.88708	-3.08125	1.47359	-	-3.23976	-2.74643	-	-0.43766	-4.18293	-13.0243	-1.186	-2.4411	-3.54176	-3.54176	-3.96078	2.9256	0.12292	-0.24274
0.025	-3.50021	-	-2.28482	-3.92007	-4.49773	1.10287	-	-4.65051	-3.97322	-	-	-	-	-1.45463	-3.01587	-	-	-	1.95052	-0.575812	-0.570773
0.975	-2.27243	-	-1.47039	-2.27171	-2.29532	1.88915	-	-2.40747	-2.19318	-	-	-2.79976	-	-0.929598	-1.95317	-2.24791	-2.24791	-	4.77581	0.684496	0.0711836
DeltaAIC cline vs non cline	77.6	-3.72	141.8	88.6	304.6	497.4	6.69	311	70.2	7.9	14.9	46.14	20.9	120.7	96.6	286.1	286.1	23.6	451	70.5	293.5
% deviance explained	16.3	-	25.2	18.9	44	71.6	-	44.7	15.5	-	4.2	11.5	6.1	34.1	20.9	43.6	43.6	9.4	64.7	17	60.9
DeltaAIC fixed vs free end(s)	23.6	-	47.7	13.8	10.8	1.38	-	10.6	3.77	-	-	0.53	-	-1.4	18.5	1.17	1.17	-	3.74*	74.5	1.43
*both ends free vs both ends fixed (0,1)
**Values refer to the first part of the LD cluster, non overlapping with the other LGC from the same LG
